# Supplementary material for: Hydrogen Peroxide Induces α-Tubulin Detyrosination and Acetylation and Impacts Breast Cancer Metastatic Phenotypes
Source: Cells. 2023 Apr 27;12(9):1266. doi: 10.3390/cells12091266 (PMC10177274; doi:10.3390/cells12091266)
Supplement: Supplementary file 1 [file cells-12-01266-s001.zip]

Archive with 1 entries (1 files):
- cells-2331737-supplementary.pdf
